# Supplementary material for: Ant mediated redistribution of a xyloglucanase enzyme in fungus gardens of Acromyrmex echinatior
Source: BMC Microbiol. 2016 May 6;16:81. doi: 10.1186/s12866-016-0697-4 (PMC4859946; doi:10.1186/s12866-016-0697-4)
Supplement: Additional file 1: Table S1. — List of qPCR primers used in this study, including primer sequences, annealing temperatures and fragment lengths in base pairs. Table S2. qPCR results of Xeg1, Ubc and GAPDH, for the two different fungal tissues, gongylidia and mycelium. Table S3. qPCR results of Xeg1, Ubc and GAPDH, for the top, middle and bottom layers and debris material from ant fungus gardens. Table S4. Xyloglucanase enzyme activity data for ant fecal fluid. Table S5. Xyloglucanase enzyme activity data for the top, middle and bottom layers and debris material from ant fungus gardens. (XLSX 28 kb) [file 12866_2016_697_MOESM1_ESM.xlsx]

## Sheet: Table S1
Table S1: List of qPCR primers used in this study, including primer sequences, annealing temperatures and fragment lengths in base pairs.
Gene	Primer	5’-sequence-3’	Annealing temp °C	Size
Xyloglucanase (xeg1)	Cel-F1	5’-GGCTATCCAAAACATTGATGCCG-3’	55.3	247 bp
	Cel-R1	5’-TCCCAGAGTACAGATTCCACG-3’	54.4
Glyceraldehyde 3-phosphate dehydrogenase (GAPDH)	GAPDH-F4	5’-TCAACGGCAAGCTCACTGGT-3’	53.8	253 bp
	GAPDH-R4	5’-ACAAAATTCCCGTTCAAAGGAATC-3’	52.4
Ubiquitin (Ubc)	Ubc-F4	5’-AACGATAATGGGACCCGGTG-3’	53.8	239 bp
	Ubc-R4	5’-GATTGGGATCAGTCAGCATTG-3’	52.4

## Sheet: Table S2
Table S2: qPCR results of Xeg1, Ubc and GAPDH, for the two different fungal tissues, gongylidia and mycelium.
Well	PlateID	Sample	Fungal tissue	Replicate	Detector	Cq
A1	2811A	263G	gongylidia	1	Cel	23.06
A2	2811A	263G	gongylidia	1	Ubc	23.8
A3	2811A	263G	gongylidia	1	GAPDH	23.06
A4	2811A	263M	mycelium	1	Cel	27.99
A5	2811A	263M	mycelium	1	Ubc	23.24
A6	2811A	263M	mycelium	1	GAPDH	24.61
B1	2811A	280G	gongylidia	1	Cel	26.73
B2	2811A	280G	gongylidia	1	Ubc	25.9
B3	2811A	280G	gongylidia	1	GAPDH	25.81
B4	2811A	280M	mycelium	1	Cel	26.19
B5	2811A	280M	mycelium	1	Ubc	22.69
B6	2811A	280M	mycelium	1	GAPDH	24.31
C1	2811A	322G	gongylidia	1	Cel	26.4
C2	2811A	322G	gongylidia	1	Ubc	24.15
C3	2811A	322G	gongylidia	1	GAPDH	23.45
C4	2811A	322M	mycelium	1	Cel	27.15
C5	2811A	322M	mycelium	1	Ubc	27.36
C6	2811A	322M	mycelium	1	GAPDH	26.3
D1	2811A	335G	gongylidia	1	Cel	22.58
D2	2811A	335G	gongylidia	1	Ubc	24.94
D3	2811A	335G	gongylidia	1	GAPDH	26.38
D4	2811A	335M	mycelium	1	Cel	27.72
D5	2811A	335M	mycelium	1	Ubc	25.18
D6	2811A	335M	mycelium	1	GAPDH	24.46
E1	2811A	370G	gongylidia	1	Cel	28.66
E2	2811A	370G	gongylidia	1	Ubc	26.91
E3	2811A	370G	gongylidia	1	GAPDH	27.33
E4	2811A	370M	mycelium	1	Cel	30.55
E5	2811A	370M	mycelium	1	Ubc	26.45
E6	2811A	370M	mycelium	1	GAPDH	28.12
A1	2911A	263G	gongylidia	2	Cel	20.85
A2	2911A	263G	gongylidia	2	Ubc	21.52
A3	2911A	263G	gongylidia	2	GAPDH	22.22
A4	2911A	263M	mycelium	2	Cel	25.09
A5	2911A	263M	mycelium	2	Ubc	20.92
A6	2911A	263M	mycelium	2	GAPDH	24.2
B1	2911A	280G	gongylidia	2	Cel	24.69
B2	2911A	280G	gongylidia	2	Ubc	24.39
B3	2911A	280G	gongylidia	2	GAPDH	25.42
B4	2911A	280M	mycelium	2	Cel	23.95
B5	2911A	280M	mycelium	2	Ubc	21.11
B6	2911A	280M	mycelium	2	GAPDH	23.97
C1	2911A	322G	gongylidia	2	Cel	24.2
C2	2911A	322G	gongylidia	2	Ubc	22.64
C3	2911A	322G	gongylidia	2	GAPDH	22.48
C4	2911A	322M	mycelium	2	Cel	24.43
C5	2911A	322M	mycelium	2	Ubc	24.11
C6	2911A	322M	mycelium	2	GAPDH	28.14
D1	2911A	335G	gongylidia	2	Cel	20.24
D2	2911A	335G	gongylidia	2	Ubc	22.02
D3	2911A	335G	gongylidia	2	GAPDH	25.53
D4	2911A	335M	mycelium	2	Cel	25.28
D5	2911A	335M	mycelium	2	Ubc	22.71
D6	2911A	335M	mycelium	2	GAPDH	23.85
E1	2911A	370G	gongylidia	2	Cel	25.87
E2	2911A	370G	gongylidia	2	Ubc	25
E3	2911A	370G	gongylidia	2	GAPDH	27.2
E4	2911A	370M	mycelium	2	Cel	26.85
E5	2911A	370M	mycelium	2	Ubc	34.55
E6	2911A	370M	mycelium	2	GAPDH	27.91
A1	2911B	263G	gongylidia	3	Cel	20.63
A2	2911B	263G	gongylidia	3	Ubc	22.06
A3	2911B	263G	gongylidia	3	GAPDH	22.57
A4	2911B	263M	mycelium	3	Cel	25.65
A5	2911B	263M	mycelium	3	Ubc	21.2
A6	2911B	263M	mycelium	3	GAPDH	24.67
B1	2911B	280G	gongylidia	3	Cel	25.08
B2	2911B	280G	gongylidia	3	Ubc	24.68
B3	2911B	280G	gongylidia	3	GAPDH	25.23
B4	2911B	280M	mycelium	3	Cel	24.35
B5	2911B	280M	mycelium	3	Ubc	21.25
B6	2911B	280M	mycelium	3	GAPDH	24.16
C1	2911B	322G	gongylidia	3	Cel	23.79
C2	2911B	322G	gongylidia	3	Ubc	21.69
C3	2911B	322G	gongylidia	3	GAPDH	23.08
C4	2911B	322M	mycelium	3	Cel	23.61
C5	2911B	322M	mycelium	3	Ubc	24.78
C6	2911B	322M	mycelium	3	GAPDH	27.29
D1	2911B	335G	gongylidia	3	Cel	20.09
D2	2911B	335G	gongylidia	3	Ubc	22.89
D3	2911B	335G	gongylidia	3	GAPDH	25.67
D4	2911B	335M	mycelium	3	Cel	25.49
D5	2911B	335M	mycelium	3	Ubc	23.08
D6	2911B	335M	mycelium	3	GAPDH	24.11
E1	2911B	370G	gongylidia	3	Cel	25.8
E2	2911B	370G	gongylidia	3	Ubc	24.62
E3	2911B	370G	gongylidia	3	GAPDH	26.5
E4	2911B	370M	mycelium	3	Cel	27.18
E5	2911B	370M	mycelium	3	Ubc	23.79
E6	2911B	370M	mycelium	3	GAPDH	27.26

## Sheet: Table S3
Table S3: qPCR results of Xeg1, Ubc and GAPDH, for the top, middle and bottom layers and debris material from ant fungus gardens.
Well	PlateID	Sample	Fungus garden layer	replicate	Detector	Cq
A7	2811A	263B	bottom	1	Cel	34.38
A8	2811A	263B	bottom	1	Ubc	30.88
A9	2811A	263B	bottom	1	GAPDH	33.9
A10	2811A	263D	debris	1	Cel	32.42
A11	2811A	263D	debris	1	Ubc	30.4
A12	2811A	263D	debris	1	GAPDH	36.89
B7	2811A	266T	top	1	Cel	33.05
B8	2811A	266T	top	1	Ubc	29.81
B9	2811A	266T	top	1	GAPDH	38.01
B10	2811A	266M	middle	1	Cel	32.23
B11	2811A	266M	middle	1	Ubc	31.09
B12	2811A	266M	middle	1	GAPDH	34.76
C7	2811A	266B	bottom	1	Cel	32.54
C8	2811A	266B	bottom	1	Ubc	29.31
C9	2811A	266B	bottom	1	GAPDH	32.47
C10	2811A	266D	debris	1	Cel	30.94
C11	2811A	266D	debris	1	Ubc	29.81
C12	2811A	266D	debris	1	GAPDH	37
D7	2811A	280T	top	1	Cel	34.39
D8	2811A	280T	top	1	Ubc	31.23
D9	2811A	280T	top	1	GAPDH	35.82
D10	2811A	280M	middle	1	Cel	32.87
D11	2811A	280M	middle	1	Ubc	30.42
D12	2811A	280M	middle	1	GAPDH	33.84
E7	2811A	280B	bottom	1	Cel	33.74
E8	2811A	280B	bottom	1	Ubc	31.03
E9	2811A	280B	bottom	1	GAPDH	37.77
E10	2811A	280D	debris	1	Cel	34.62
E11	2811A	280D	debris	1	Ubc	30.93
E12	2811A	280D	debris	1	GAPDH	37.64
F1	2811A	226T	top	1	Cel	34.79
F2	2811A	226T	top	1	Ubc	31.23
F3	2811A	226T	top	1	GAPDH	40
F4	2811A	226M	middle	1	Cel	33.15
F5	2811A	226M	middle	1	Ubc	29.94
F6	2811A	226M	middle	1	GAPDH	31.05
F7	2811A	322T	top	1	Cel	31.29
F8	2811A	322T	top	1	Ubc	30.17
F9	2811A	322T	top	1	GAPDH	33.36
F10	2811A	322M	middle	1	Cel	34.07
F11	2811A	322M	middle	1	Ubc	28.45
F12	2811A	322M	middle	1	GAPDH	35.72
G1	2811A	226B	bottom	1	Cel	36.38
G2	2811A	226B	bottom	1	Ubc	31.58
G3	2811A	226B	bottom	1	GAPDH	38.65
G4	2811A	226D	debris	1	Cel	33.72
G5	2811A	226D	debris	1	Ubc	31.34
G6	2811A	226D	debris	1	GAPDH	36.33
G7	2811A	322B	bottom	1	Cel	32.79
G8	2811A	322B	bottom	1	Ubc	30.88
G9	2811A	322B	bottom	1	GAPDH	36.37
G10	2811A	322D	debris	1	Cel	32.88
G11	2811A	322D	debris	1	Ubc	30.91
G12	2811A	322D	debris	1	GAPDH	37.57
H1	2811A	263T	top	1	Cel	29.33
H2	2811A	263T	top	1	Ubc	27.9
H3	2811A	263T	top	1	GAPDH	29.77
H4	2811A	263M	middle	1	Cel	35.16
H5	2811A	263M	middle	1	Ubc	31.1
H6	2811A	263M	middle	1	GAPDH	35.38
A7	2911A	263B	bottom	2	Cel	29.99
A8	2911A	263B	bottom	2	Ubc	31.76
A9	2911A	263B	bottom	2	GAPDH	33.08
A10	2911A	263D	debris	2	Cel	30.08
A11	2911A	263D	debris	2	Ubc	33.27
A12	2911A	263D	debris	2	GAPDH	33.39
B7	2911A	266T	top	2	Cel	27.33
B8	2911A	266T	top	2	Ubc	30.65
B9	2911A	266T	top	2	GAPDH	36.01
B10	2911A	266M	middle	2	Cel	30.59
B11	2911A	266M	middle	2	Ubc	37.5
B12	2911A	266M	middle	2	GAPDH	34.56
C7	2911A	266B	bottom	2	Cel	30.7
C8	2911A	266B	bottom	2	Ubc	27.77
C9	2911A	266B	bottom	2	GAPDH	32.22
C10	2911A	266D	debris	2	Cel	32.4
C11	2911A	266D	debris	2	Ubc	28.73
C12	2911A	266D	debris	2	GAPDH	35.39
D7	2911A	280T	top	2	Cel	32.01
D8	2911A	280T	top	2	Ubc	30.07
D9	2911A	280T	top	2	GAPDH	33.73
D10	2911A	280M	middle	2	Cel	29.59
D11	2911A	280M	middle	2	Ubc	29.5
D12	2911A	280M	middle	2	GAPDH	30.28
E7	2911A	280B	bottom	2	Cel	35.41
E8	2911A	280B	bottom	2	Ubc	34.25
E9	2911A	280B	bottom	2	GAPDH	34.97
E10	2911A	280D	debris	2	Cel	33.17
E11	2911A	280D	debris	2	Ubc	32.33
E12	2911A	280D	debris	2	GAPDH	35.93
F1	2911A	226T	top	2	Cel	30.76
F2	2911A	226T	top	2	Ubc	30.74
F3	2911A	226T	top	2	GAPDH	36.42
F4	2911A	226M	middle	2	Cel	30.53
F5	2911A	226M	middle	2	Ubc	28.59
F6	2911A	226M	middle	2	GAPDH	31.22
F7	2911A	322T	top	2	Cel	29.63
F8	2911A	322T	top	2	Ubc	29.79
F9	2911A	322T	top	2	GAPDH	32.99
F10	2911A	322M	middle	2	Cel	34.73
F11	2911A	322M	middle	2	Ubc	26.07
F12	2911A	322M	middle	2	GAPDH	34.37
G1	2911A	226B	bottom	2	Cel	36.29
G2	2911A	226B	bottom	2	Ubc	36.84
G3	2911A	226B	bottom	2	GAPDH	39.28
G4	2911A	226D	debris	2	Cel	30.36
G5	2911A	226D	debris	2	Ubc	34.68
G6	2911A	226D	debris	2	GAPDH	32.86
G7	2911A	322B	bottom	2	Cel	34.49
G8	2911A	322B	bottom	2	Ubc	34.19
G9	2911A	322B	bottom	2	GAPDH	34.41
G10	2911A	322D	debris	2	Cel	33.36
G11	2911A	322D	debris	2	Ubc	35.04
G12	2911A	322D	debris	2	GAPDH	33.88
H1	2911A	263T	top	2	Cel	26.93
H2	2911A	263T	top	2	Ubc	26.3
H3	2911A	263T	top	2	GAPDH	29.95
H4	2911A	263M	middle	2	Cel	29.85
H5	2911A	263M	middle	2	Ubc	32.64
H6	2911A	263M	middle	2	GAPDH	33.49
A7	2911B	263B	bottom	3	Cel	31.38
A8	2911B	263B	bottom	3	Ubc	29.34
A9	2911B	263B	bottom	3	GAPDH	38.97
A10	2911B	263D	debris	3	Cel	31.21
A11	2911B	263D	debris	3	Ubc	30.84
A12	2911B	263D	debris	3	GAPDH	34.98
B7	2911B	266T	top	3	Cel	32.51
B8	2911B	266T	top	3	Ubc	31.99
B9	2911B	266T	top	3	GAPDH	36.48
B10	2911B	266M	middle	3	Cel	32.9
B11	2911B	266M	middle	3	Ubc	30.66
B12	2911B	266M	middle	3	GAPDH	38.42
C7	2911B	266B	bottom	3	Cel	29.16
C8	2911B	266B	bottom	3	Ubc	27.99
C9	2911B	266B	bottom	3	GAPDH	33.07
C10	2911B	266D	debris	3	Cel	34.78
C11	2911B	266D	debris	3	Ubc	33.69
C12	2911B	266D	debris	3	GAPDH	40
D7	2911B	280T	top	3	Cel	32.62
D8	2911B	280T	top	3	Ubc	33.62
D9	2911B	280T	top	3	GAPDH	35.29
D10	2911B	280M	middle	3	Cel	32.64
D11	2911B	280M	middle	3	Ubc	29.63
D12	2911B	280M	middle	3	GAPDH	33.01
E7	2911B	280B	bottom	3	Cel	32.61
E8	2911B	280B	bottom	3	Ubc	32.46
E9	2911B	280B	bottom	3	GAPDH	36.55
E10	2911B	280D	debris	3	Cel	33.93
E11	2911B	280D	debris	3	Ubc	33.01
E12	2911B	280D	debris	3	GAPDH	31.17
F1	2911B	226T	top	3	Cel	29.74
F2	2911B	226T	top	3	Ubc	28.76
F3	2911B	226T	top	3	GAPDH	34.8
F4	2911B	226M	middle	3	Cel	30.74
F5	2911B	226M	middle	3	Ubc	28.5
F6	2911B	226M	middle	3	GAPDH	30.1
F7	2911B	322T	top	3	Cel	30.72
F8	2911B	322T	top	3	Ubc	30.23
F9	2911B	322T	top	3	GAPDH	33.74
F10	2911B	322M	middle	3	Cel	33.9
F11	2911B	322M	middle	3	Ubc	26.32
F12	2911B	322M	middle	3	GAPDH	30.87
G1	2911B	226B	bottom	3	Cel	31.88
G2	2911B	226B	bottom	3	Ubc	29.91
G3	2911B	226B	bottom	3	GAPDH	36.7
G4	2911B	226D	debris	3	Cel	31.83
G5	2911B	226D	debris	3	Ubc	34.29
G6	2911B	226D	debris	3	GAPDH	35.36
G7	2911B	322B	bottom	3	Cel	33.28
G8	2911B	322B	bottom	3	Ubc	32.98
G9	2911B	322B	bottom	3	GAPDH	40
G10	2911B	322D	debris	3	Cel	33.88
G11	2911B	322D	debris	3	Ubc	40
G12	2911B	322D	debris	3	GAPDH	36.07
H1	2911B	263T	top	3	Cel	26.83
H2	2911B	263T	top	3	Ubc	25.94
H3	2911B	263T	top	3	GAPDH	29.67
H4	2911B	263M	middle	3	Cel	33.03
H5	2911B	263M	middle	3	Ubc	31.59
H6	2911B	263M	middle	3	GAPDH	35.54

## Sheet: Table S4
Table S4: Xyloglucanase enzyme activity data for ant fecal fluid.
colony	diet	replicate 1	replicate 2	replicate 3	average	blank	net.abs	mU/assay	mU/FD
226	fungus	0.1556	0.1648	0.1634	0.161267	0.1042	0.0570667	41.898	5.02776
263	fungus	0.1538	0.1536	0.1563	0.154567	0.1138	0.0407667	30.9496	3.71395
266	fungus	0.1334	0.1371	0.1368	0.135767	0.1134	0.0223667	17.9683	2.15619
280	fungus	0.1746	0.183	0.1758	0.1778	0.1128	0.065	47.0392	5.64471
322	fungus	0.1624	0.1525	0.1631	0.159333	0.1098	0.0495333	36.9024	4.42828
226	sugar	0.1222	0.1233	0.1232	0.1229	0.1025	0.0204	16.5417	1.55079
263	sugar	0.1066	0.1099	0.1103	0.108933	0.1027	0.00623333	6.043	0.6043
266	sugar	0.1102	0.1128	0.1117	0.111567	0.1046	0.00696667	6.59607	0.659607
280	sugar	0.1206	0.1242	0.1238	0.122867	0.1075	0.0153667	12.8564	1.01498
322	sugar	0.109	0.1113	0.1124	0.1109	0.1062	0.0047	4.8832	0.3488

## Sheet: Table S5
Table S5: Xyloglucanase enzyme activity data for the top, middle and bottom layers and debris material from ant fungus gardens.
colony	layer	replicate 1	replicate 2	replicate 3	average	blank	net.abs	mU/assay	U/gram
226	Top	0.1441	0.1516	0.1549	0.1502	0.1202	0.03	23.4338	1.95281
226	Middle	0.1231	0.1231	0.1329	0.126367	0.117	0.00936667	8.39878	0.699898
226	Bottom	0.2697	0.2811	0.2921	0.280967	0.1197	0.161267	99.6471	8.30393
226	Debris	0.2371	0.2237	0.2378	0.232867	0.1188	0.114067	76.1109	6.34257
263	Top	0.1652	0.1738	0.1761	0.1717	0.1255	0.0462	34.6566	2.88805
263	Middle	0.1174	0.1215	0.1257	0.121533	0.1177	0.00383333	4.22563	0.352136
263	Bottom	0.1789	0.189	0.1919	0.1866	0.1157	0.0709	50.7832	4.23193
263	Debris	0.3079	0.294	0.2993	0.3004	0.1189	0.1815	108.406	9.03387
266	Top	0.163	0.1637	0.1671	0.1646	0.1191	0.0455	34.1823	2.84852
266	Middle	0.1735	0.1883	0.193	0.184933	0.1265	0.0584333	42.7924	3.56603
266	Bottom	0.2924	0.2966	0.2984	0.2958	0.1199	0.1759	106.062	8.8385
266	Debris	0.2525	0.2389	0.2457	0.2457	0.1356	0.1101	73.935	6.16125
280	Top	0.1776	0.183	0.1855	0.182033	0.1187	0.0633333	45.9693	3.83078
280	Middle	0.1232	0.1246	0.1275	0.1251	0.1153	0.0098	8.72307	0.726922
280	Bottom	0.1131	0.1174	0.1158	0.115433	0.1111	0.00433333	4.60518	0.383765
280	Debris	0.238	0.2548	0.2579	0.250233	0.1202	0.130033	84.5588	7.04656
322	Top	0.1678	0.1742	0.1792	0.173733	0.1234	0.0503333	37.4381	3.11984
322	Middle	0.1381	0.1411	0.1428	0.140667	0.1192	0.0214667	17.3164	1.44303
322	Bottom	0.2093	0.2217	0.2251	0.2187	0.1181	0.1006	68.5993	5.71661
322	Debris	0.1931	0.2039	0.2043	0.200433	0.1168	0.0836333	58.6321	4.88601
